# Supplementary material for: Residual Pulmonary Hypertension More than 20 Years after Repair of Shunt Lesions
Source: Medicina (Kaunas). 2020 Jun 16;56(6):297. doi: 10.3390/medicina56060297 (PMC7353861; doi:10.3390/medicina56060297)
Supplement: Supplementary file 1 [file medicina-56-00297-s001.zip]

Archive with 11 entries (10 files):
- Supplementary Files/
- Supplementary Files/.DS_Store
- __MACOSX/Supplementary Files/._.DS_Store
- Supplementary Files/Supplementary Figure S1.tiff
- __MACOSX/Supplementary Files/._Supplementary Figure S1.tiff
- Supplementary Files/Supplementary Figure S2.tiff
- __MACOSX/Supplementary Files/._Supplementary Figure S2.tiff
- Supplementary Files/Supplementary Table S1.docx
- __MACOSX/Supplementary Files/._Supplementary Table S1.docx
- Supplementary Files/Supplementary Figure legends.docx
- __MACOSX/Supplementary Files/._Supplementary Figure legends.docx
